# Supplementary material for: Molecular epidemiology of levofloxacin-resistant Klebsiella pneumoniae and the association of plasmid-mediated quinolone resistance genes with key biological phenotypes
Source: Microbiol Spectr. 2026 May 20;14(7):e01031-26. doi: 10.1128/spectrum.01031-26 (PMC13344114; doi:10.1128/spectrum.01031-26)
Supplement: Table S1 — The primers used for the construction of recombinant plasmids. [file spectrum.01031-26-s0002.xlsx]

## Sheet: Sheet1
Supplementary Table S1：The primers used for the construction of recombinant plasmids
Primer Name	Sequence (5’→ 3’)
qnrB1-F	TGCTCTAGAGCAGATGTCATATTGGCGGAT
qnrB1-R	CGGGGTACCGCAAGGGCGGACACTATTGT
qnrB2-F	CCCAAGCTTGCCGCTGAATTACTGGGTCT
qnrB2-R	TGCTCTAGACCACACACCACTCTTCAGCG
qnrB4-F	CCCAAGCTTAGACGTTGGACGCGAGAGTTA
qnrB4-R	TGCTCTAGAGGCATATACCGCTCCCTGAAC
qnrB6-F	TGCTCTAGATAGGGCTTATTATGCACGGCT
qnrB6-R	CGGGGTACCGCAAGGGCGGACACTATTGT
qnrB7-F	TGCTCTAGAGGCTGCCTCATCGCTAACTT
qnrB7-R	CGGGGTACCTCTGTGGCGATTCACATCGG
qnrB52-F	CCCAAGCTTGGCGGATTTGACGCATAACC
qnrB52-R	TGCTCTAGAGGCGGAATATTCACCGCTCC
QnrB91-F	CCCAAGCTTATCAGCTTCGCGCTTTGCTG
QnrB91-R	TGCTCTAGACCACACACCACTCTTCAGCG
qnrS1-F	CCCAAGCTTTACGCGCCAATTTGACCACT
qnrS1-R	TGCTCTAGAATTGTGAAGACGCCTGAGGG
qnrS2-F	CCCAAGCTTATAGAGGCTCAGGGCGCTAT
qnrS2-R	TGCTCTAGACCCCATTCAAACACGTTTCTGG
qnrVC6-F	CCCAAGCTTCTTGGCTAAAACGGGGTGTTT
qnrVC6-R	TGCTCTAGACAATTCGTTCAAGCCGACC
aac(6′)-Ib-cr-F	CCCAAGCTTGCAACGATGTTACGCAGCAG
aac(6′)-Ib-cr-R	TGCTCTAGATGGGATTTGGCTGCATAACG
qepA1-F	CCCAAGCTTCAACGATGTTACGCAGCAGG
qepA1-R	TGCTCTAGACTGAATCCAGCGCGGTCC
