# Supplementary material for: Molecular epidemiology of levofloxacin-resistant Klebsiella pneumoniae and the association of plasmid-mediated quinolone resistance genes with key biological phenotypes
Source: Microbiol Spectr. 2026 May 20;14(7):e01031-26. doi: 10.1128/spectrum.01031-26 (PMC13344114; doi:10.1128/spectrum.01031-26)
Supplement: Table S2 — Summary table of all phenotypic assay results. [file spectrum.01031-26-s0003.xlsx]

## Sheet: Sheet1
Supplementary Table S2：Summary table of all phenotypic assay results
strains	Growth curve-LB broth	Growth curve-0.7mM H₂O₂	Growth curve-5% ethanol	Capsule quantification	Siderophore	Biofilm	Bacterial adhesion ability	Anti-phagocytic ability	Intracellular survival ability	Galleria mellonella mortality
QD110-qnrB1													Equal to the reference strain
QD110-qnrB2													Higher than the reference strain
QD110-qnrB4													Lower than the reference strain
QD110-qnrB6
QD110-qnrB7
QD110-qnrB52
QD110-qnrB91
QD110-qnrS1
QD110-qnrS2
QD110-qnrVC6
QD110-aac(6')-Ib-cr
QD110-qepA1
